# Supplementary material for: Augmented Oral Bioavailability and Prokinetic Activity of Levosulpiride Delivered in Nanostructured Lipid Carriers
Source: Pharmaceutics. 2022 Oct 31;14(11):2347. doi: 10.3390/pharmaceutics14112347 (PMC9695558; doi:10.3390/pharmaceutics14112347)
Supplement: Supplementary file 1 [file pharmaceutics-14-02347-s001.zip]

Archive with 1 entries (1 files):
- pharmaceutics-1989233-supplementary.pdf
